# Supplementary material for: ﻿Two new species of the genus Symphylella (Symphyla, Scolopendrellidae) from China and the significance of the frons chaetotaxy
Source: Zookeys. 2023 Jan 5;1138:143–60. doi: 10.3897/zookeys.1138.96424 (PMC9837621; doi:10.3897/zookeys.1138.96424)
Supplement: XML Treatment for Symphylella macrochaeta [file zookeys.1138.96424-treatment2.xml]

<!DOCTYPE tp:taxon-treatment
  PUBLIC "-//TaxonX//DTD Taxonomic Treatment Publishing DTD v0 20100105//EN" "tax-treatment-NSO.dtd">
<tp:taxon-treatment xmlns:tp="http://www.plazi.org/taxpub"><tp:treatment-meta><kwd-group><label>Taxon classification</label><kwd>
                <named-content content-type="kingdom">Animalia</named-content>
              </kwd><kwd>
                <named-content content-type="order">Tetramerocerata</named-content>
              </kwd><kwd>
                <named-content content-type="family">Scolopendrellidae</named-content>
              </kwd></kwd-group><mixed-citation publication-type="journal"><person-group><name><surname>Jin</surname><given-names>Ya-Li</given-names></name><name><surname>Bu</surname><given-names>Yun</given-names></name></person-group><article-title>﻿Two new species of the genus <italic><tp:taxon-name><tp:taxon-name-part taxon-name-part-type="genus" reg="Symphylella">Symphylella</tp:taxon-name-part></tp:taxon-name></italic> (<tp:taxon-name><tp:taxon-name-part taxon-name-part-type="class">Symphyla</tp:taxon-name-part></tp:taxon-name>, <tp:taxon-name><tp:taxon-name-part taxon-name-part-type="family">Scolopendrellidae</tp:taxon-name-part></tp:taxon-name>) from China and the significance of the frons chaetotaxy</article-title><source>Zookeys</source><day>05</day><month>01</month><year>2023</year><volume>1138</volume><fpage>143</fpage><lpage>160</lpage><pub-id pub-id-type="doi">10.3897/zookeys.1138.96424</pub-id></mixed-citation></tp:treatment-meta><tp:nomenclature><label>﻿</label><tp:taxon-name>
              <object-id xmlns:xlink="http://www.w3.org/1999/xlink" content-type="arpha" xlink:type="simple">BF3EEFD2-88CE-5613-BEDF-B69743567C73</object-id>
              <tp:taxon-name-part taxon-name-part-type="genus" reg="Symphylella">Symphylella</tp:taxon-name-part>
              <tp:taxon-name-part taxon-name-part-type="species" reg="macrochaeta">macrochaeta</tp:taxon-name-part>
              <object-id xmlns:xlink="http://www.w3.org/1999/xlink" content-type="zoobank" xlink:type="simple">https://zoobank.org/EDC04E98-38F3-43BD-A6F0-927F77D4A12C</object-id>
            </tp:taxon-name><tp:taxon-authority>Jin &amp; Bu</tp:taxon-authority><tp:taxon-status xmlns:xlink="http://www.w3.org/1999/xlink" xlink:type="simple">sp. nov.</tp:taxon-status><xref ref-type="fig" rid="F1">Figs 1</xref><xref ref-type="fig" rid="F2">, 2</xref><xref ref-type="fig" rid="F3">, 3</xref><xref ref-type="table" rid="T1">, Tables 1</xref><xref ref-type="table" rid="T2">, 2</xref><xref ref-type="table" rid="T3">, 3</xref></tp:nomenclature><tp:treatment-sec sec-type="diagnosis" id="SECID0EKHAC"><title>Diagnosis.</title><p><italic><tp:taxon-name><tp:taxon-name-part taxon-name-part-type="genus" reg="Symphylella">Symphylella</tp:taxon-name-part><tp:taxon-name-part taxon-name-part-type="species" reg="macrochaeta">macrochaeta</tp:taxon-name-part></tp:taxon-name></italic> sp. nov. is characterized by 10 extremely long macrosetae arranged as 4/4/2 on the frons, 4+4 setae on the first tergite and broad triangular processes on tergites.</p></tp:treatment-sec><tp:treatment-sec sec-type="material" id="SECID0E2HAC"><title>Material examined.</title><p><bold><italic>Holotype</italic></bold>: female (slide no. ZJ-ZS-SY2020029) (<abbrev xmlns:xlink="http://www.w3.org/1999/xlink" content-type="institution" xlink:title="Shanghai Natural History Museum" id="ABBRID0EGIAC" xlink:type="simple">SNHM</abbrev>), China, Zhejiang Province, Zhoushan City, Changgang Mountain Forest Park, extracted from soil samples of broad-leaf forest, alt. 250 m, <named-content xmlns:xlink="http://www.w3.org/1999/xlink" content-type="dwc:verbatimCoordinates" xlink:type="simple"><named-content content-type="geo-json" specific-use="{&#34;type&#34;:&#34;Point&#34;,&#34;coordinates&#34;:[121.116667,30.033333]}" id="NCID0EOIAC" xlink:type="simple">30°2'N, 121°7'E</named-content></named-content>, 17-XI-2020, coll. Y. L. Jin et al.</p><p><bold><italic>Paratypes</italic></bold>: 10 females (slides no. ZJ-ZS-SY2020006, ZJ-ZS-SY2020008, ZJ-ZS-SY2020014–ZJ-ZS-SY2020016, ZJ-ZS-SY2020024–ZJ-ZS-SY2020028) (<abbrev xmlns:xlink="http://www.w3.org/1999/xlink" content-type="institution" xlink:title="Shanghai Natural History Museum" id="ABBRID0E1IAC" xlink:type="simple">SNHM</abbrev>), same data as holotype. 2 females (slides no. SH-JZGY-SY2017032, SH-JZGY-SY2017034), China, Shanghai, Jiuzi Park, extracted from soil and litter samples of bamboo forest, alt. 14 m, <named-content xmlns:xlink="http://www.w3.org/1999/xlink" content-type="dwc:verbatimCoordinates" xlink:type="simple"><named-content content-type="geo-json" specific-use="{&#34;type&#34;:&#34;Point&#34;,&#34;coordinates&#34;:[121.466667,31.250000]}" id="NCID0ECJAC" xlink:type="simple">31°15'N, 121°28'E</named-content></named-content>, 25-V-2017, coll. Y. L. Jin.</p><p><bold><italic>Non-type specimens</italic></bold>: 18 juveniles with 7–10 pairs of legs, same data as holotype; 5 juveniles with 9 or 10 pairs of legs, China, Shanghai, Jiuzi Park, extracted from soil and litter samples of bamboo forest, alt. 14 m, <named-content xmlns:xlink="http://www.w3.org/1999/xlink" content-type="dwc:verbatimCoordinates" xlink:type="simple"><named-content content-type="geo-json" specific-use="{&#34;type&#34;:&#34;Point&#34;,&#34;coordinates&#34;:[121.466667,31.250000]}" id="NCID0ERJAC" xlink:type="simple">31°15'N, 121°28'E</named-content></named-content>, 25-V-2017, coll. Y. L. Jin; 1 juvenile with 10 pairs of legs, China, Shanghai, Tianma Mountain, extracted from soil samples of bamboo forest, alt. 98 m, <named-content xmlns:xlink="http://www.w3.org/1999/xlink" content-type="dwc:verbatimCoordinates" xlink:type="simple"><named-content content-type="geo-json" specific-use="{&#34;type&#34;:&#34;Point&#34;,&#34;coordinates&#34;:[121.150000,31.083333]}" id="NCID0EZJAC" xlink:type="simple">31°5'N, 121°9'E</named-content></named-content>, 10-V-2017, coll. Y. Bu.</p></tp:treatment-sec><tp:treatment-sec sec-type="description" id="SECID0E5JAC"><title>Description.</title><p>Adult body 2.1 mm long in average (1.9–2.2 mm, <italic>n</italic> = 11), holotype 2.1 mm (Fig. <xref ref-type="fig" rid="F1">1A</xref>).</p><p><bold><italic>Head</italic></bold> length 250–280 μm, width 223–265 μm, with widest part on equal level of points of articulation of mandibles. Central rod distinct in both anterior (65–70 μm) and posterior (75–85 μm) parts, with an obvious middle node-like interruption. Head dorsally covered with setae of different lengths (Fig. <xref ref-type="fig" rid="F1">1B</xref>). Frons with 5+5 lateral setae, 10 extremely long macrosetae (58–73 μm) arranged as 4/4/2 (counted from anterior row to posterior row) and 4–5.6 times as long as antero-central seta (a0) (Fig. <xref ref-type="fig" rid="F3">3H</xref>), and 20–21 short to medium-length setae (8–16 μm) (Figs <xref ref-type="fig" rid="F1">1B</xref>, <xref ref-type="fig" rid="F3">3H</xref>). Cuticle on anterolateral part of head with coarse granules (Fig. <xref ref-type="fig" rid="F1">1B</xref>).</p><fig id="F1" position="float" orientation="portrait"><object-id xmlns:xlink="http://www.w3.org/1999/xlink" content-type="doi" xlink:type="simple">10.3897/zookeys.1138.96424.figure1</object-id><object-id xmlns:xlink="http://www.w3.org/1999/xlink" content-type="arpha" xlink:type="simple">033EC935-02CA-5916-B21C-B90AE83EAFAF</object-id><label>Figure 1.</label><caption><p><italic><tp:taxon-name><tp:taxon-name-part taxon-name-part-type="genus" reg="Symphylella">Symphylella</tp:taxon-name-part><tp:taxon-name-part taxon-name-part-type="species" reg="macrochaeta">macrochaeta</tp:taxon-name-part></tp:taxon-name></italic> sp. nov. <bold>A</bold> habitus, dorsal view <bold>B</bold> head, anterior part, dorsal view <bold>C</bold> tergites 1–3 <bold>D</bold> tergites 13–14 <bold>E</bold> Tömösváry organ <bold>F</bold> first pair of legs (arrows indicate reduced legs) <bold>G</bold> tergite 1 <bold>H</bold> styli and coxal sacs on base of leg 3 (arrows indicate styli). <bold>I</bold> cerci, dorsal view <bold>J</bold> left cercus, ventral view (arrows indicate long and erect outer setae). Scale bars: 100 μm (<bold>A</bold>); 20 μm (<bold>B–J</bold>).</p></caption><graphic xmlns:xlink="http://www.w3.org/1999/xlink" xlink:href="zookeys-1138-143_article-96424__-g001.jpg" position="float" orientation="portrait" xlink:type="simple" id="oo_791250.jpg"><uri content-type="original_file" xlink:type="simple">https://binary.pensoft.net/fig/791250</uri></graphic></fig><p><bold><italic>Tömösváry organ</italic></bold> globular, diameter 15–20 μm, about half of greatest diameter of third antennomere (35–40 μm), opening round (9–12 μm), inner margins of opening covered with regular vertical striae (Fig. <xref ref-type="fig" rid="F1">1E</xref>).</p><p><bold><italic>Mouthparts</italic>.</bold> Mandible composed by pars incisivus (<italic>pi</italic>) and pars molaris (<italic>pm</italic>), with movable appendage lacinia mobilis (<italic>lm</italic>) inserted between them. Pars incisivus with 4 distinct thick teeth, pars molaris with 4 smaller teeth and 2 proximal spines, and lacinia mobilis with only 1 blunt process observed from lateral view (Fig. <xref ref-type="fig" rid="F3">3A</xref>). First maxilla has 2 lobes, inner lobe with 6 hook-shaped teeth and pubescent apically, palp pointed (Fig. <xref ref-type="fig" rid="F3">3B</xref>). Anterior part of second maxilla with many small protuberances, each carrying 1 seta, distal setae thicker and spiniform; posterior part with sparse setae. Cuticle of second maxilla covered with dense pubescence.</p><p><bold><italic>Antennae</italic></bold> with 16–20 antennomeres (18 in holotype), about 0.2 of body length. First antennomere cylindrical, length about 0.5–0.8 of greatest diameter (width 33–40 μm, length 18–25 μm), with 6 or 7 setae in 1 whorl, longest inner seta 16–18 μm (Fig. <xref ref-type="fig" rid="F3">3C</xref>). Second antennomere wider (35–38 μm) than long (27–33 μm), with 8 setae evenly inserted around antennal wall with interior setae (15 μm) slightly longer than exterior ones (11 μm) (Fig. <xref ref-type="fig" rid="F3">3C</xref>). Chaetotaxy of third antennomere similar to preceding ones. Setae on proximal antennomeres longer and on distal antennomeres shorter. Proximal antennomeres with only primary whorl of setae (Fig. <xref ref-type="fig" rid="F3">3C</xref>). Secondary whorl appearing ventrally on antennomeres 6–8. Four kinds of sensory organs observed on antenna: rudimentary spined sensory organs (<italic>rso</italic>) on dorsal side of most antennomeres (Fig. <xref ref-type="fig" rid="F3">3C, D</xref>); spined sensory organs (<italic>so</italic>) with more surrounding spines and larger than <italic>rso</italic>, only present on apical antennomere (Fig. <xref ref-type="fig" rid="F3">3D, E</xref>); cavity-shaped organs (<italic>co</italic>) on antennomeres 6 and 7 next to subapical one (Fig. <xref ref-type="fig" rid="F3">3D</xref>); bladder-shaped organs (<italic>bo</italic>) on antennomeres 9–11 next to subapical one increasing in number on subdistal antennomeres to 15 in maximum (Fig. <xref ref-type="fig" rid="F3">3D, E</xref>). Apical antennomere subspherical, with its length as long as width (28–30 μm), with 5 spined sensory organs consisting of 3 or 4 curved spines around a central pillar and 12–16 setae located distally (Fig. <xref ref-type="fig" rid="F3">3D, E</xref>). All antennomeres covered with short pubescence. Chaetotaxy and sensory organs on antennae of holotype are given in Table <xref ref-type="table" rid="T1">1</xref>.</p><table-wrap id="T1" position="float" orientation="portrait"><label>Table 1.</label><caption><p>Numbers of setae and sensory organs on antennae of <italic><tp:taxon-name><tp:taxon-name-part taxon-name-part-type="genus" reg="Symphylella">Symphylella</tp:taxon-name-part><tp:taxon-name-part taxon-name-part-type="species" reg="macrochaeta">macrochaeta</tp:taxon-name-part></tp:taxon-name></italic> sp. nov. (holotype).</p></caption><table id="TID0EDSAE" rules="all"><tbody><tr><th rowspan="1" colspan="1">Antennomere</th><th rowspan="1" colspan="1">Primary whorl setae</th><th rowspan="1" colspan="1">Secondary whorl setae</th><th rowspan="1" colspan="1">Rudimentary spined sensory organs</th><th rowspan="1" colspan="1">Cavity-shaped organs on dorsal side</th><th rowspan="1" colspan="1">Bladder-shaped organs</th></tr><tr><td rowspan="1" colspan="1">1</td><td rowspan="1" colspan="1">6</td><td rowspan="6" colspan="1"/><td rowspan="1" colspan="1">1</td><td rowspan="5" colspan="1"/><td rowspan="9" colspan="1"/></tr><tr><td rowspan="1" colspan="1">2</td><td rowspan="1" colspan="1">8</td><td rowspan="1" colspan="1">1</td></tr><tr><td rowspan="1" colspan="1">3</td><td rowspan="1" colspan="1">8</td><td rowspan="1" colspan="1">1</td></tr><tr><td rowspan="1" colspan="1">4</td><td rowspan="1" colspan="1">9</td><td rowspan="1" colspan="1">1</td></tr><tr><td rowspan="1" colspan="1">5</td><td rowspan="1" colspan="1">9</td><td rowspan="1" colspan="1">1</td></tr><tr><td rowspan="1" colspan="1">6</td><td rowspan="1" colspan="1">11</td><td rowspan="1" colspan="1">1</td><td rowspan="1" colspan="1">1</td></tr><tr><td rowspan="1" colspan="1">7</td><td rowspan="1" colspan="1">11</td><td rowspan="1" colspan="1">2</td><td rowspan="1" colspan="1">1</td><td rowspan="1" colspan="1">1</td></tr><tr><td rowspan="1" colspan="1">8</td><td rowspan="1" colspan="1">11</td><td rowspan="1" colspan="1">2</td><td rowspan="1" colspan="1">0</td><td rowspan="1" colspan="1">1</td></tr><tr><td rowspan="1" colspan="1">9</td><td rowspan="1" colspan="1">10</td><td rowspan="1" colspan="1">3</td><td rowspan="1" colspan="1">0</td><td rowspan="1" colspan="1">1</td></tr><tr><td rowspan="1" colspan="1">10</td><td rowspan="1" colspan="1">11</td><td rowspan="1" colspan="1">3</td><td rowspan="1" colspan="1">1</td><td rowspan="1" colspan="1">1</td><td rowspan="1" colspan="1">1</td></tr><tr><td rowspan="1" colspan="1">11</td><td rowspan="1" colspan="1">11</td><td rowspan="1" colspan="1">4</td><td rowspan="1" colspan="1">1</td><td rowspan="1" colspan="1">1</td><td rowspan="1" colspan="1">1</td></tr><tr><td rowspan="1" colspan="1">12</td><td rowspan="1" colspan="1">11</td><td rowspan="1" colspan="1">5</td><td rowspan="1" colspan="1">1</td><td rowspan="1" colspan="1">1</td><td rowspan="1" colspan="1">1</td></tr><tr><td rowspan="1" colspan="1">13</td><td rowspan="1" colspan="1">11</td><td rowspan="1" colspan="1">6</td><td rowspan="1" colspan="1">1</td><td rowspan="1" colspan="1">1</td><td rowspan="1" colspan="1">2</td></tr><tr><td rowspan="1" colspan="1">14</td><td rowspan="1" colspan="1">11</td><td rowspan="1" colspan="1">6</td><td rowspan="1" colspan="1">0</td><td rowspan="1" colspan="1">1</td><td rowspan="1" colspan="1">3</td></tr><tr><td rowspan="1" colspan="1">15</td><td rowspan="1" colspan="1">10</td><td rowspan="1" colspan="1">7</td><td rowspan="1" colspan="1">0</td><td rowspan="1" colspan="1">1</td><td rowspan="1" colspan="1">3</td></tr><tr><td rowspan="1" colspan="1">16</td><td rowspan="1" colspan="1">10</td><td rowspan="1" colspan="1">6</td><td rowspan="2" colspan="1"/><td rowspan="1" colspan="1">3</td><td rowspan="1" colspan="1">5</td></tr><tr><td rowspan="1" colspan="1">17</td><td rowspan="1" colspan="1">10</td><td rowspan="1" colspan="1">6</td><td rowspan="1" colspan="1">3</td><td rowspan="1" colspan="1">8</td></tr></tbody></table></table-wrap><p><bold><italic>Trunk</italic></bold> with 17 tergites. Tergites 2–13, and 15 each with 1 pair of triangular processes. Length from base to tip of processes somewhat shorter than or same as its basal width; basal distance between processes longer than their length from base to tip except on tergites 2 and 3 (Table <xref ref-type="table" rid="T3">3</xref>). All processes with roundish swollen ends (Figs <xref ref-type="fig" rid="F1">1C</xref>, <xref ref-type="fig" rid="F2">2A–D</xref>). Definition of chaetotaxy on tergite as follow: anterolateral setae (<italic>als</italic>) located on anterolateral angle of each tergite; apical seta (<italic>as</italic>) most close to process apex; lateromarginl setae (<italic>lms</italic>) located on lateral margin of process and including <italic>als</italic> and <italic>as</italic>; inner basal setae (<italic>ibs</italic>) located on inner base of process; inserted setae (<italic>is</italic>) present between <italic>ibs</italic> and <italic>as</italic>; central setae (<italic>cs</italic>) present between base of processes; other setae including all setae except above nominated ones (Fig. <xref ref-type="fig" rid="F2">2A</xref>). Anterolateral setae of tergites 2, 3, 5, 6, 8, 9 11 and 12 slightly shorter than length of process of same tergite, that of tergites 4, 7, 10, 13 and 15 subequal or slightly longer than length of process of same tergite. Processes with 1 or 2 inserted setae. All tergites pubescent (Fig. <xref ref-type="fig" rid="F2">2A–D</xref>).</p><fig id="F2" position="float" orientation="portrait"><object-id xmlns:xlink="http://www.w3.org/1999/xlink" content-type="doi" xlink:type="simple">10.3897/zookeys.1138.96424.figure2</object-id><object-id xmlns:xlink="http://www.w3.org/1999/xlink" content-type="arpha" xlink:type="simple">D41D96B4-7705-5E4F-B312-B945DB1DA194</object-id><label>Figure 2.</label><caption><p><italic><tp:taxon-name><tp:taxon-name-part taxon-name-part-type="genus" reg="Symphylella">Symphylella</tp:taxon-name-part><tp:taxon-name-part taxon-name-part-type="species" reg="macrochaeta">macrochaeta</tp:taxon-name-part></tp:taxon-name></italic> sp. nov. <bold>A</bold> tergite 2 (<italic>als</italic> – anterolateral seta, <italic>lms</italic> – lateromarginl setae, <italic>as</italic> – apical seta, <italic>is</italic> – inserted seta, <italic>ibs</italic> – inner basal seta, <italic>cs</italic> – central seta) <bold>B</bold> tergite 3 <bold>C</bold> tergite 4, left side <bold>D</bold> tergite 5, left side. Scale bars: 20 μm.</p></caption><graphic xmlns:xlink="http://www.w3.org/1999/xlink" xlink:href="zookeys-1138-143_article-96424__-g002.jpg" position="float" orientation="portrait" xlink:type="simple" id="oo_791251.jpg"><uri content-type="original_file" xlink:type="simple">https://binary.pensoft.net/fig/791251</uri></graphic></fig><fig id="F3" position="float" orientation="portrait"><object-id xmlns:xlink="http://www.w3.org/1999/xlink" content-type="doi" xlink:type="simple">10.3897/zookeys.1138.96424.figure3</object-id><object-id xmlns:xlink="http://www.w3.org/1999/xlink" content-type="arpha" xlink:type="simple">766A844A-2EE7-57C8-876B-DE8B4D9D0670</object-id><label>Figure 3.</label><caption><p><italic><tp:taxon-name><tp:taxon-name-part taxon-name-part-type="genus" reg="Symphylella">Symphylella</tp:taxon-name-part><tp:taxon-name-part taxon-name-part-type="species" reg="macrochaeta">macrochaeta</tp:taxon-name-part></tp:taxon-name></italic> sp. nov. <bold>A</bold> mandible, lateral view (<italic>pi</italic> – pars incisivus, <italic>pm</italic> – pars molaris, <italic>lm</italic> – lacinia mobilis) <bold>B</bold> first maxilla <bold>C</bold> left 1–3 antennomere, dorsal view <bold>D</bold> terminal three antennomeres, dorsal view (<italic>bo</italic> – bladder-shaped organ, <italic>co</italic> – cavity-shaped organ, <italic>rso</italic> – rudimentary spined sensory organ, <italic>so</italic> – spined sensory organ) <bold>E</bold> terminal three antennomeres, ventral view <bold>F</bold> left cercus, dorsal view (arrows indicate long and erect outer setae) <bold>G</bold> left cercus, ventral view <bold>H</bold> frons (L1–L5 – lateral setae, a0 – antero-central seta, arrows indicate macrosetae) <bold>I</bold> leg12, dorso-lateral view. Scale bars: 20 μm.</p></caption><graphic xmlns:xlink="http://www.w3.org/1999/xlink" xlink:href="zookeys-1138-143_article-96424__-g003.jpg" position="float" orientation="portrait" xlink:type="simple" id="oo_791252.jpg"><uri content-type="original_file" xlink:type="simple">https://binary.pensoft.net/fig/791252</uri></graphic></fig><p><bold><italic>Tergites</italic>.</bold> Tergite 1 reduced, with 4+4 setae of different length (Fig. <xref ref-type="fig" rid="F1">1G</xref>). Tergite 2 complete, with 2 broad triangular posterior processes, 6 or 7 lateromarginal setae, 1 or 2 inserted setae, 1 or 2 central setae (Table <xref ref-type="table" rid="T2">2</xref>), with anterolateral setae 0.8–0.9 time as long as length of process, length of processes 0.8–1.0 time as long as broad, basal distance between processes 0.6–0.9 time as long as their length (Figs <xref ref-type="fig" rid="F1">1C</xref>, <xref ref-type="fig" rid="F2">2A</xref>). Tergite 3 complete, broader and longer than preceding one, with ratios of 0.7–0.9, 0.8–1.0, and 0.6–0.9 respectively, 8–10 lateromarginal setae, 1 or 2 inserted setae, 1–3 central setae (Figs <xref ref-type="fig" rid="F1">1C</xref>, <xref ref-type="fig" rid="F2">2B</xref>). Tergite 4 broader than tergite 3, with ratios 1–1.3, 0.6–0.7, and 1.3–2.5 respectively, 5–7 lateromarginal setae (Fig. <xref ref-type="fig" rid="F2">2C</xref>). Chaetotaxy of tergites 5–7, 8–10, and 11–13 similar as tergites 2–4 (Fig. <xref ref-type="fig" rid="F2">2D</xref>). Pattern of alternating tergite lengths of 2 short-tergites followed by long-tergite only disrupted at caudal end (Table <xref ref-type="table" rid="T3">3</xref>). Tergites 14 and 16 without processes and with 17–26 and 12–17 setae respectively (Fig. <xref ref-type="fig" rid="F1">1D</xref>). Tergite 17 with 27–38 setae. Chaetotaxy and measurements of tergites are given in Tables <xref ref-type="table" rid="T2">2</xref> and <xref ref-type="table" rid="T3">3</xref>.</p><table-wrap id="T2" position="float" orientation="portrait"><label>Table 2.</label><caption><p>Chaetotaxy of tergites of <italic><tp:taxon-name><tp:taxon-name-part taxon-name-part-type="genus" reg="Symphylella">Symphylella</tp:taxon-name-part><tp:taxon-name-part taxon-name-part-type="species" reg="macrochaeta">macrochaeta</tp:taxon-name-part></tp:taxon-name></italic> sp. nov. (holotype in brackets).</p></caption><table id="TID0E5BAG" rules="all"><tbody><tr><th rowspan="1" colspan="1">Tergite</th><th rowspan="1" colspan="1">Lateromarginal setae</th><th rowspan="1" colspan="1">Inserted setae</th><th rowspan="1" colspan="1">Central setae</th><th rowspan="1" colspan="1">Other setae</th></tr><tr><td rowspan="1" colspan="1">1</td><td rowspan="1" colspan="4">4+4</td></tr><tr><td rowspan="1" colspan="1">2</td><td rowspan="1" colspan="1">6–7 (6)</td><td rowspan="1" colspan="1">1–2 (2)</td><td rowspan="1" colspan="1">1–2 (2)</td><td rowspan="1" colspan="1">6–10 (6)</td></tr><tr><td rowspan="1" colspan="1">3</td><td rowspan="1" colspan="1">8–10 (8)</td><td rowspan="1" colspan="1">1–2 (2)</td><td rowspan="1" colspan="1">1–3 (2)</td><td rowspan="1" colspan="1">14–25 (14)</td></tr><tr><td rowspan="1" colspan="1">4</td><td rowspan="1" colspan="1">5–7 (6)</td><td rowspan="1" colspan="1">1–2 (1)</td><td rowspan="1" colspan="1">3–5 (3)</td><td rowspan="1" colspan="1">10–15 (11)</td></tr><tr><td rowspan="1" colspan="1">5</td><td rowspan="1" colspan="1">5–7 (6)</td><td rowspan="1" colspan="1">1–2 (2)</td><td rowspan="1" colspan="1">2–4 (3)</td><td rowspan="1" colspan="1">7–13 (12)</td></tr><tr><td rowspan="1" colspan="1">6</td><td rowspan="1" colspan="1">8–10 (9)</td><td rowspan="1" colspan="1">1–2 (2)</td><td rowspan="1" colspan="1">2–4 (4)</td><td rowspan="1" colspan="1">17–28 (20)</td></tr><tr><td rowspan="1" colspan="1">7</td><td rowspan="1" colspan="1">5–7 (6)</td><td rowspan="1" colspan="1">1–2 (2)</td><td rowspan="1" colspan="1">4–6 (4)</td><td rowspan="1" colspan="1">10–14 (11)</td></tr><tr><td rowspan="1" colspan="1">8</td><td rowspan="1" colspan="1">5–7 (6)</td><td rowspan="1" colspan="1">1–3 (2)</td><td rowspan="1" colspan="1">3–5 (4)</td><td rowspan="1" colspan="1">10–14 (10)</td></tr><tr><td rowspan="1" colspan="1">9</td><td rowspan="1" colspan="1">8–10 (9)</td><td rowspan="1" colspan="1">1–3 (1)</td><td rowspan="1" colspan="1">3–5 (3)</td><td rowspan="1" colspan="1">20–27 (22)</td></tr><tr><td rowspan="1" colspan="1">10</td><td rowspan="1" colspan="1">5–6 (6)</td><td rowspan="1" colspan="1">1–2 (1)</td><td rowspan="1" colspan="1">4–6 (4)</td><td rowspan="1" colspan="1">9–14 (11)</td></tr><tr><td rowspan="1" colspan="1">11</td><td rowspan="1" colspan="1">5–8 (6)</td><td rowspan="1" colspan="1">1–2 (1)</td><td rowspan="1" colspan="1">3–5 (4)</td><td rowspan="1" colspan="1">7–14 (9)</td></tr><tr><td rowspan="1" colspan="1">12</td><td rowspan="1" colspan="1">7–10 (8)</td><td rowspan="1" colspan="1">1–2 (2)</td><td rowspan="1" colspan="1">3–5 (3)</td><td rowspan="1" colspan="1">15–24 (15)</td></tr><tr><td rowspan="1" colspan="1">13</td><td rowspan="1" colspan="1">4–7 (5)</td><td rowspan="1" colspan="1">0–2 (1)</td><td rowspan="1" colspan="1">2–5 (3)</td><td rowspan="1" colspan="1">8–14 (8)</td></tr><tr><td rowspan="1" colspan="1">14</td><td rowspan="1" colspan="3"/><td rowspan="1" colspan="1">17–26 (21)</td></tr><tr><td rowspan="1" colspan="1">15</td><td rowspan="1" colspan="1">6–9 (7)</td><td rowspan="1" colspan="1">0/2 (0)</td><td rowspan="1" colspan="1">2–4 (3)</td><td rowspan="1" colspan="1">14–19 (14)</td></tr><tr><td rowspan="1" colspan="1">16</td><td rowspan="1" colspan="3"/><td rowspan="1" colspan="1">12–17 (14)</td></tr><tr><td rowspan="1" colspan="1">17</td><td rowspan="1" colspan="3"/><td rowspan="1" colspan="1">27–38 (29)</td></tr></tbody></table></table-wrap><table-wrap id="T3" position="float" orientation="portrait"><label>Table 3.</label><caption><p>Measurements of tergites and processes of <italic><tp:taxon-name><tp:taxon-name-part taxon-name-part-type="genus" reg="Symphylella">Symphylella</tp:taxon-name-part><tp:taxon-name-part taxon-name-part-type="species" reg="macrochaeta">macrochaeta</tp:taxon-name-part></tp:taxon-name></italic> sp. nov. (mean ± se, <italic>n</italic> = 11, in μm) (holotype in brackets).</p></caption><table id="TID0E6OAG" rules="all"><tbody><tr><th rowspan="1" colspan="1">Tergite</th><th rowspan="1" colspan="1">Length</th><th rowspan="1" colspan="1">Width</th><th rowspan="1" colspan="1">Length of processes</th><th rowspan="1" colspan="1">Basal width of processes</th><th rowspan="1" colspan="1">Basal distance between processes</th></tr><tr><td rowspan="1" colspan="1">1</td><td rowspan="1" colspan="1">24 ± 7 (23)</td><td rowspan="1" colspan="1">141 ± 13 (138)</td><td rowspan="1" colspan="3"/></tr><tr><td rowspan="1" colspan="1">2</td><td rowspan="1" colspan="1">48 ± 5 (45)</td><td rowspan="1" colspan="1">144 ± 7 (150)</td><td rowspan="1" colspan="1">37 ± 3 (33)</td><td rowspan="1" colspan="1">41 ± 3 (43)</td><td rowspan="1" colspan="1">28 ± 4 (32)</td></tr><tr><td rowspan="1" colspan="1">3</td><td rowspan="1" colspan="1">102 ± 14 (100)</td><td rowspan="1" colspan="1">186 ± 25 (180)</td><td rowspan="1" colspan="1">41 ± 4 (42)</td><td rowspan="1" colspan="1">45 ± 3 (47)</td><td rowspan="1" colspan="1">33 ± 3 (37)</td></tr><tr><td rowspan="1" colspan="1">4</td><td rowspan="1" colspan="1">57 ±7 (55)</td><td rowspan="1" colspan="1">194 ± 17 (205)</td><td rowspan="1" colspan="1">33 ± 3 (35)</td><td rowspan="1" colspan="1">49 ± 5 (52)</td><td rowspan="1" colspan="1">60 ± 8 (65)</td></tr><tr><td rowspan="1" colspan="1">5</td><td rowspan="1" colspan="1">71 ± 12 (65)</td><td rowspan="1" colspan="1">183 ± 10 (190)</td><td rowspan="1" colspan="1">41± 5 (45)</td><td rowspan="1" colspan="1">43 ± 4 (45)</td><td rowspan="1" colspan="1">62 ± 7 (67)</td></tr><tr><td rowspan="1" colspan="1">6</td><td rowspan="1" colspan="1">121 ± 9 (125)</td><td rowspan="1" colspan="1">223 ± 38 (235)</td><td rowspan="1" colspan="1">47± 5 (47)</td><td rowspan="1" colspan="1">48 ± 4 (47)</td><td rowspan="1" colspan="1">62 ± 6 (67)</td></tr><tr><td rowspan="1" colspan="1">7</td><td rowspan="1" colspan="1">70 ± 9 (65)</td><td rowspan="1" colspan="1">229 ± 18 (242)</td><td rowspan="1" colspan="1">36 ± 5 (40)</td><td rowspan="1" colspan="1">48 ± 6 (50)</td><td rowspan="1" colspan="1">85 ± 10 (95)</td></tr><tr><td rowspan="1" colspan="1">8</td><td rowspan="1" colspan="1">74 ± 5 (82)</td><td rowspan="1" colspan="1">204 ± 13 (205)</td><td rowspan="1" colspan="1">45 ± 4 (50)</td><td rowspan="1" colspan="1">45 ± 3 (50)</td><td rowspan="1" colspan="1">77 ± 10 (85)</td></tr><tr><td rowspan="1" colspan="1">9</td><td rowspan="1" colspan="1">114 ± 26 (120)</td><td rowspan="1" colspan="1">253 ± 21 (250)</td><td rowspan="1" colspan="1">46 ± 4 (50)</td><td rowspan="1" colspan="1">46 ± 4 (50)</td><td rowspan="1" colspan="1">72 ± 6 (75)</td></tr><tr><td rowspan="1" colspan="1">10</td><td rowspan="1" colspan="1">76 ± 14 (82)</td><td rowspan="1" colspan="1">235 ± 23 (250)</td><td rowspan="1" colspan="1">34 ± 3 (37)</td><td rowspan="1" colspan="1">48 ± 4 (50)</td><td rowspan="1" colspan="1">92 ± 16 (100)</td></tr><tr><td rowspan="1" colspan="1">11</td><td rowspan="1" colspan="1">73 ± 7 (70)</td><td rowspan="1" colspan="1">207 ± 13 (210)</td><td rowspan="1" colspan="1">41 ± 4 (45)</td><td rowspan="1" colspan="1">43 ± 3 (42)</td><td rowspan="1" colspan="1">78 ± 9 (85)</td></tr><tr><td rowspan="1" colspan="1">12</td><td rowspan="1" colspan="1">115 ± 7 (115)</td><td rowspan="1" colspan="1">255 ± 12 (260)</td><td rowspan="1" colspan="1">41 ± 4 (45)</td><td rowspan="1" colspan="1">47 ± 7 (50)</td><td rowspan="1" colspan="1">74 ± 9 (77)</td></tr><tr><td rowspan="1" colspan="1">13</td><td rowspan="1" colspan="1">68 ± 10 (60)</td><td rowspan="1" colspan="1">233 ± 24 (245)</td><td rowspan="1" colspan="1">28 ± 5 (32)</td><td rowspan="1" colspan="1">48 ± 6 (55)</td><td rowspan="1" colspan="1">89 ± 12 (90)</td></tr><tr><td rowspan="1" colspan="1">14</td><td rowspan="1" colspan="1">68 ± 10 (60)</td><td rowspan="1" colspan="1">205 ± 20 (210)</td><td rowspan="1" colspan="3"/></tr><tr><td rowspan="1" colspan="1">15</td><td rowspan="1" colspan="1">93 ± 9 (90)</td><td rowspan="1" colspan="1">226 ± 21 (247)</td><td rowspan="1" colspan="1">28 ± 3 (32)</td><td rowspan="1" colspan="1">45 ± 5 (52)</td><td rowspan="1" colspan="1">67 ±8 (75)</td></tr><tr><td rowspan="1" colspan="1">16</td><td rowspan="1" colspan="1">72 ± 6 (80)</td><td rowspan="1" colspan="1">185 ± 25 (200)</td><td rowspan="2" colspan="3"/></tr><tr><td rowspan="1" colspan="1">17</td><td rowspan="1" colspan="1">110 ± 8 (125)</td><td rowspan="1" colspan="1">172 ± 21 (175)</td></tr></tbody></table></table-wrap><p><bold><italic>Legs</italic>.</bold> First pair of legs reduced to 2 small hairy cupules, each with 1 long seta (9–10 μm) (Fig. <xref ref-type="fig" rid="F1">1F</xref>). Basal areas of legs 2–12 each with 3–8 setae (Fig. <xref ref-type="fig" rid="F1">1H</xref>). Leg 12 0.8–0.9 time as long as length of head (Fig. <xref ref-type="fig" rid="F3">3I</xref>), trochanter 1.1–1.2 times as long as wide (50–75 μm, 41–67 μm), with 7 setae; femur almost as long as wide (35–40 μm, 30–40 μm), with 5 setae and dorsal protruding longest setae (18–25 μm) about 0.6 time of greatest diameter of podomere; tibia nearly1.6–1.9 times longer than wide (45–55 μm, 25–30 μm), with 5 dorsal setae: 3 straight and protruding, 2 slightly curved and depressed, longest setae 0.7–1.0 of greatest diameter of tibia, 2 ventral setae distinctly shorter than dorsal ones; tarsus cylindrical, about 3–4.3 times as long as wide (58–75 μm, 16–19 μm) with 6 dorsal setae: 3 or 4 straight and protruding, others curved and depressed, longest setae (15–22 μm) same with greatest width of podomere, 1 ventral seta close to claw distinctly shorter than dorsal ones. Claws curved, anterior one somewhat broader than posterior one, posterior one more curved than former. Trochanter and femur with cuticular thickenings in pattern of large scales laterally (Fig. <xref ref-type="fig" rid="F3">3I</xref>). All legs covered with dense pubescence except areas with cuticular thickenings.</p><p><bold><italic>Coxal sacs</italic></bold> present at bases of legs 3–9, fully developed, each with 4 or 5 setae on surface (Fig. <xref ref-type="fig" rid="F1">1H</xref>). Corresponding area of leg 2, 10, 11, and 12 replaced by 2–4 setae respectively.</p><p><bold><italic>Styli</italic></bold> present at base of legs 3–12, slender (length 6–9 μm, width 4–6 μm), basal part with dense straight hairs; distal quarter hairless and with blunt apex (3–5 μm) (Fig. <xref ref-type="fig" rid="F1">1H</xref>).</p><p><bold><italic>Sense calicles</italic></bold> located on 2 ventral protuberances of last tergite, posterior to base of leg 12, with smooth margin around pit. Sensory seta inserted in cup center, extremely long (110–140 μm).</p><p><bold><italic>Cerci</italic></bold> about 0.5–0.6 of head length, 2.5–3 times as long as its greatest width (125–170 μm, 50–63 μm), densely covered with 75–90 subequal setae (Figs <xref ref-type="fig" rid="F1">1I–J</xref>, <xref ref-type="fig" rid="F3">3F–G</xref>). Two types of setae inserted on cercus: 7 and 8 long and erect setae located in outer side, and others slightly curved and depressed. Longest outer seta (25–30 μm) 0.4–0.6 of greatest width of cerci (Figs <xref ref-type="fig" rid="F1">1J</xref>, <xref ref-type="fig" rid="F3">3F–G</xref>), terminal area short (25–30 μm), circled by 9 layers of curved ridges. Terminal setae (25–32 μm) almost as long as terminal area (Figs <xref ref-type="fig" rid="F1">1I</xref>, <xref ref-type="fig" rid="F3">3F–G</xref>).</p></tp:treatment-sec><tp:treatment-sec sec-type="etymology" id="SECID0EBGAG"><title>Etymology.</title><p>From the Greek words “macro” meaning “large” and “chaeta” meaning “seta”. The species name “<tp:taxon-name><tp:taxon-name-part taxon-name-part-type="genus" reg="Symphylella"/><tp:taxon-name-part taxon-name-part-type="species" reg="macrochaeta">macrochaeta</tp:taxon-name-part></tp:taxon-name>” is feminine and refers to extremely long setae on the frons.</p></tp:treatment-sec><tp:treatment-sec sec-type="distribution" id="SECID0EQGAG"><title>Distribution.</title><p>China (Shanghai, Zhejiang).</p></tp:treatment-sec><tp:treatment-sec sec-type="remarks" id="SECID0EVGAG"><title>Remarks.</title><p><italic><tp:taxon-name><tp:taxon-name-part taxon-name-part-type="genus" reg="Symphylella">Symphylella</tp:taxon-name-part><tp:taxon-name-part taxon-name-part-type="species" reg="macrochaeta">macrochaeta</tp:taxon-name-part></tp:taxon-name></italic> sp. nov. has 10 extremely long macrosetae on the frons, which can distinguish it from all other congeners. It is similar to <italic><tp:taxon-name><tp:taxon-name-part taxon-name-part-type="genus" reg="Symphylella">S.</tp:taxon-name-part><tp:taxon-name-part taxon-name-part-type="species" reg="communa">communa</tp:taxon-name-part></tp:taxon-name></italic> from East China and <italic><tp:taxon-name><tp:taxon-name-part taxon-name-part-type="genus" reg="Symphylella">S.</tp:taxon-name-part><tp:taxon-name-part taxon-name-part-type="species" reg="asiatica">asiatica</tp:taxon-name-part></tp:taxon-name></italic> Scheller, 1971 from India and Sri Lanka in the shapes of the central rod, tergites, and leg 12, but the new species differs in the chaetotaxy of the first tergite (4+4 setae in <italic><tp:taxon-name><tp:taxon-name-part taxon-name-part-type="genus" reg="Symphylella">S.</tp:taxon-name-part><tp:taxon-name-part taxon-name-part-type="species" reg="macrochaeta">macrochaeta</tp:taxon-name-part></tp:taxon-name></italic> sp. nov. and <italic><tp:taxon-name><tp:taxon-name-part taxon-name-part-type="genus" reg="Symphylella">S.</tp:taxon-name-part><tp:taxon-name-part taxon-name-part-type="species" reg="communa">communa</tp:taxon-name-part></tp:taxon-name></italic> vs 3+3 setae in <italic><tp:taxon-name><tp:taxon-name-part taxon-name-part-type="genus" reg="Symphylella">S.</tp:taxon-name-part><tp:taxon-name-part taxon-name-part-type="species" reg="asiatica">asiatica</tp:taxon-name-part></tp:taxon-name></italic>) and in the shape of stylus (slender in <italic><tp:taxon-name><tp:taxon-name-part taxon-name-part-type="genus" reg="Symphylella">S.</tp:taxon-name-part><tp:taxon-name-part taxon-name-part-type="species" reg="macrochaeta">macrochaeta</tp:taxon-name-part></tp:taxon-name></italic> sp. nov. vs subconical in <italic><tp:taxon-name><tp:taxon-name-part taxon-name-part-type="genus" reg="Symphylella">S.</tp:taxon-name-part><tp:taxon-name-part taxon-name-part-type="species" reg="communa">communa</tp:taxon-name-part></tp:taxon-name></italic> and conical in <italic><tp:taxon-name><tp:taxon-name-part taxon-name-part-type="genus" reg="Symphylella">S.</tp:taxon-name-part><tp:taxon-name-part taxon-name-part-type="species" reg="asiatica">asiatica</tp:taxon-name-part></tp:taxon-name></italic>). The new species can also be compared to <italic><tp:taxon-name><tp:taxon-name-part taxon-name-part-type="genus" reg="Symphylella">S.</tp:taxon-name-part><tp:taxon-name-part taxon-name-part-type="species" reg="macropora">macropora</tp:taxon-name-part></tp:taxon-name></italic> from Tibet in the shape of tergites and processes, but it can be easily separated by the shape and the size of the opening of the Tömösváry organ (moderate and round in <italic><tp:taxon-name><tp:taxon-name-part taxon-name-part-type="genus" reg="Symphylella">S.</tp:taxon-name-part><tp:taxon-name-part taxon-name-part-type="species" reg="macrochaeta">macrochaeta</tp:taxon-name-part></tp:taxon-name></italic> sp. nov. vs large and elongate in <italic><tp:taxon-name><tp:taxon-name-part taxon-name-part-type="genus" reg="Symphylella">S.</tp:taxon-name-part><tp:taxon-name-part taxon-name-part-type="species" reg="macropora">macropora</tp:taxon-name-part></tp:taxon-name></italic>).</p></tp:treatment-sec></tp:taxon-treatment>
